# Supplementary material for: Perinatal factors for antepartum hemorrhage in women with placenta accreta spectrum
Source: Front Surg. 2025 Jun 25;12:1588498. doi: 10.3389/fsurg.2025.1588498 (PMC12238052; doi:10.3389/fsurg.2025.1588498)
Supplement: Supplementary File 1 — Computer interface (Excel form) of antepartum hemorrhage for placenta previa women. [file Table1.xlsx]

## Sheet: Sheet1
	Variables	Value
	Maternal age (Years)	21
	Parity (Frequency)	3
	Type O (Yes 1, No 0)	1
	Prio Miscarriage (Yes 1, No 0)	1
	Probability of antepartum hemorrhage	0.747061
